# Supplementary material for: Effects of arachidonic acid supplementation in maturation diet on female reproductive performance and larval quality of giant river prawn (Macrobrachium rosenbergii)
Source: PeerJ. 2016 Nov 29;4:e2735. doi: 10.7717/peerj.2735 (PMC5131618; doi:10.7717/peerj.2735)
Supplement: Data S1 [file peerj-04-2735-s001.xlsx]

## Sheet: raw data reproductive
treatment	rep	OE to hatch	GSI	HIS	egg clutch	fecundity/g female		larvae/g female	repro effort
							%hatch		g eggs/g
									femalex100
A0	1	19	7.23	3.25	2.53	1185.87	61.0604	596.379	13.4718
A0	2	20	7.56	3.58	2.45	1184.96	50.6685	544.794	14.8305
A0	3	21	7.45	3.14	2.29	1274.17	66.2551	718.016	14.9478
A0	4	20	7.56	3.11	2.23	1158.13	71.7489	728.643	14.0075
A0	5	19	6.56	2.58	1.95	1022.23	86.2953	773.131	12.3574
A0	6	22	5.2	2.56	2.32	1083.07	59.453	577.367	13.3949
A0	7	21	6.98	2.23	1.34	699.424	90.5816	577.807	8.79842
A0	8	22	7.89	3.14	2.35	1118.68	72.7806	689.655	13.0701
A0	9	19	6.45	3.32	2.35	1060.76	75.1284	689.655	12.6616
A1	1	18	7.54	3.98	2.45	1201.79	76.5658	826.748	14.8936
A1	2	20	7.58	3.97	2.23	1077.12	84.1194	821.256	13.4662
A1	3	23	8.01	4.13	2.74	1223.21	75.5097	790.306	14.4362
A1	4	18	6.98	3.53	2.31	1271.64	66.8757	714.286	14.7321
A1	5	22	7.14	4.14	2.72	1223.33	67.9513	735.052	14.9205
A1	6	20	7.17	4.15	2.51	1277.91	81.3299	870.076	14.756
A1	7	22	6.58	3.56	2.74	1217.22	70.4757	752.284	14.7233
A1	8	20	7.22	3.56	2.12	1089.3	89.7853	850.277	13.0622
A1	9	19	7.56	3.24	2.65	1138.86	82.7586	868.378	14.473
A2	1	18	7.68	4.47	2.32	1198.86	82.0452	881.789	14.8243
A2	2	22	7.86	3	2.45	1101.89	78.8177	786.959	13.7718
A2	3	20	8.12	4.24	2.32	1270.39	85.6124	902.256	14.5363
A2	4	18	7.69	4.12	2.78	1323.37	68.4694	744.337	14.9946
A2	5	20	7.99	3.96	2.41	1159.42	77.8366	843.672	14.9504
A2	6	19	7.85	4.21	2.28	1179.87	67.7556	731.07	14.8825
A2	7	18	7.86	4.12	2.87	1534.48	65.361	858.586	18.1187
A2	8	20	7.89	4.11	2.67	1313.26	80.5889	896.037	15.336
A2	9	22	7.98	4.23	2.31	1333.4	95.5366	1024.98	14.7982
B0	1	20	4.96	4.23	2.31	1335.53	94.3424	1010.23	14.7698
B0	2	23	6.75	3.21	2.12	1097.07	62.4593	610.687	13.486
B0	3	20	4.72	2.39	2.22	1211.97	84.4983	853.735	13.936
B0	4	20	4.63	2.03	2.14	1223.58	77.3445	802.139	14.3048
B0	5	19	5.65	2.14	2.45	1165.52	58.5503	604.651	14.2442
B0	6	20	7.35	3.35	2.24	1123.88	80.0493	734.878	12.6625
B0	7	22	8.44	4.47	2.41	1092.71	74.4026	719.823	13.3444
B0	8	20	5.29	3.84	2.01	1046.87	52.153	504.313	13.3378
B0	9	23	6.62	2.14	1.9	932.003	90.0181	743.405	11.3909
B1	1	18	8.43	4.35	2.87	1366.22	93.2356	1045.82	15.4717
B1	2	18	8.14	4.26	3.72	1769.69	70.4486	1002.11	19.6203
B1	3	19	8.23	4.11	2.98	1452.93	90.7197	1170.15	17.791
B1	4	22	8.18	4.18	2.59	1209.89	90	1047.57	13.8429
B1	5	20	9.65	5.45	2.81	1611.75	87.3727	1096.06	17.303
B1	6	19	8.79	4.27	2.87	1258.01	84.5849	943.7	15.3887
B1	7	18	9.23	5.12	2.31	1360.09	92	1268.8	15.1079
B1	8	20	8.2	4.24	3.01	1708.58	79.3316	1105.23	17.6955
B1	9	20	8.44	5.5	2.89	1582.52	93.5449	1170.85	17.264
B2	1	18	8.79	5.01	2.99	1638.51	90.4163	1198.78	18.2875
B2	2	18	8.56	4.79	2.97	1461.28	85.2084	1067.85	16.5184
B2	3	19	8.69	4.97	2.78	1458.39	97.2463	1175.06	16.6667
B2	4	17	9.13	5.64	2.98	1483.86	88.8683	1059.02	16.4368
B2	5	18	8.23	4.15	2.96	1514.8	86.7571	1095.03	18.6281
B2	6	20	8.16	4.69	3.09	1315.47	87.4902	974.155	15.3579
B2	7	23	8.67	4.48	2.78	1416.37	95.2617	1159.42	16.7874
B2	8	22	8.52	4.68	2.83	1409.17	94.5534	1115.58	16.2737
B2	9	20	9.85	5.23	2.89	1338.82	93.5449	1096.2	16.1633
